# Supplementary material for: Feasibility and acceptability of WeCare Mentoring, an online peer mentoring program for aged care support workers
Source: Innov Aging. 2025 Sep 10;9(10):igaf094. doi: 10.1093/geroni/igaf094 (PMC12588540; doi:10.1093/geroni/igaf094)
Supplement: igaf094_Supplementary_Data [file igaf094_supplementary_data.zip]

Archive with 2 entries (2 files):
- innage suppl Czuba, Vandal, & Kayes.docx
- suppl.zip
